# Supplementary material for: Isolation, Identification, Genomic Diversity, and Antimicrobial Resistance Analysis of Streptococcus suis in Hubei Province of China from 2021 to 2023
Source: Microorganisms. 2024 Apr 30;12(5):917. doi: 10.3390/microorganisms12050917 (PMC11124115; doi:10.3390/microorganisms12050917)
Supplement: Supplementary file 1 [file microorganisms-12-00917-s001.zip]

Archive with 2 entries (2 files):
- Table S1; Table S3; Table S4.pdf
- Table S2_Minimum inhibitory concentrations (MIC, a╠gml) of tested antimicrobial agents for the studied bacterial.xlsx
