# Supplementary material for: Isolation, Identification, Genomic Diversity, and Antimicrobial Resistance Analysis of Streptococcus suis in Hubei Province of China from 2021 to 2023
Source: Microorganisms. 2024 Apr 30;12(5):917. doi: 10.3390/microorganisms12050917 (PMC11124115; doi:10.3390/microorganisms12050917)
Supplement: Supplementary file 1 [file microorganisms-12-00917-s001.zip › Table S2_Minimum inhibitory concentrations (MIC, a╠gml) of tested antimicrobial agents for the studied bacterial.xlsx]

## Sheet: Sheet1
Table S2. Minimum inhibitory concentrations (MIC) of tested antimicrobial agents for the studied bacterial
Strains		Quinolones		Oxazolidinone	Amphenicols	Beta-lactams	Lincosamide	Tetracyclines	Pleuromutilin	Glycopeptide	Macrolides		Aminoglycoside
		Enrofloxacin	Ofloxacin	Linezolid	Florfenicol	Amoxicillin	Lincomycin	Doxycycline	Tiamulin	Vancomycin	Tylosin	Tilmicosin	Streptomycin
Breakpoints for resistant		≥2	≥8	>2	≥8	>2	≥1	>2	≥32	>1	≥32	≥32	≥1024
Breakpoints for intermediate		1	4	-	4	-	0.5	-	-	-	-	-	-
Breakpoints for susceptible		≤0.5	≤2	≤2	≤2	≤0.5	≤0.25	≤1	≤16	≤1	-	≤16	≤512
SS2		1	8	2	128	＞128	＞128	8	128	＜0.0625	＞128	＞128	640
SS5		0.25	2	1	4	＞128	0.125	8	32	＜0.0625	＞128	＞128	40
SS6		0.125	0.5	0.5	8	＞128	＞128	4	0.25	0.25	＞128	＞128	5
SS7		＜0.0625	0.5	0.25	2	＞128	＞128	8	2	0.125	＞128	＞128	＞1280
SS17		0.25	1	1	128	＞128	＞128	8	64	＜0.0625	＞128	＞128	640
SS24		16	32	2	＞128	＞128	＞128	8	4	0.25	＞128	＞128	160
SS25		4	8	2	＞128	＞128	＞128	8	8	0.25	＞128	＞128	64
SS27		＜0.0625	1	1	4	＞128	＞128	8	16	0.5	＞128	＞128	160
SS28		0.25	1	0.25	2	＞128	＞128	4	＜0.0625	0.125	＞128	＞128	20
SS30		2	4	2	＞128	＞128	128	4	8	＜0.0625	＞128	＞128	640
SS31		0.125	0.5	0.125	4	＞128	64	4	4	0.25	64	＞128	320
SS36		0.5	1	0.5	4	＞128	＞128	16	8	＜0.0625	＞128	＞128	10
SS41		8	16	2	128	＞128	＞128	8	32	＜0.0625	＞128	＞128	160
SS42		0.125	0.25	0.5	4	＞128	＞128	4	0.5	＜0.0625	＞128	＞128	20
SS44		0.25	1	0.5	2	＞128	＞128	8	2	0.25	＞128	＞128	80
SS46		0.25	1	0.5	8	＞128	＞128	8	64	0.125	＞128	＞128	640
SS48		0.125	0.5	0.25	2	＞128	＞128	4	0.5	0.125	＞128	＞128	5
SS52		0.25	1	1	8	＞128	＞128	8	64	0.25	＞128	＞128	10
SS55		0.5	2	0.5	128	＞128	＞128	8	64	0.125	＞128	＞128	20
Resistant isolates		0.210526	0.210526	0/19	0.526316	19/19	18/19	19/19	0.368421	0/19	19/19	19/19	0.0526316
Intermediate isolates		0.0526316	0.0526316	0/19	0.263158	0/19	0/19	0/19	0/19	0/19	0/19	0/19	0.210526
Sensitive isolates		0.736842	0.736842	19/19	0.210526	0/19	0.0526316	0/19	0.631579	19/19	0/19	0/19	0.736842
Antimicrobial susceptibilities were interpreted as resistant (red color) , intermediate(black color) , or susceptible(blue color) in accordance with established breakpoints; the breakpoints were determined based on CLSI and references; "-" indicates no breakpoints for intermediate.
